# Supplementary material for: Mutations in TIMM50 compromise cell survival in OxPhos‐dependent metabolic conditions
Source: EMBO Mol Med. 2018 Sep 6;10(10):e8698. doi: 10.15252/emmm.201708698 (PMC6180300; doi:10.15252/emmm.201708698)
Supplement: Supplementary file 2 — Table EV1 [file EMMM-10-e8698-s002.xlsx]

## Sheet: Sheet1
P-values for Figures 2-7
Figure 2C								Figure 4C
	Glucose			Galactose					Glucose						Galactose
	Untreated	FCCP		Untreated	FCCP				Basal	ATP-dependent	Proton leak	Maximal	Spare		Basal	ATP-dependent	Proton leak	Maximal	Spare
Controls vs. TIMM50 Pt	1.1697e-08	0.0026953		3.73667e-06	0.0147793			Controls vs. TIMM50 Pt	5.27045e-06	0.00154825	0.0108248	0.000107113	0.00359356		0.00227631	0.000417862	0.0888454	0.00484403
Control B vs. Ct B_EV		0.00307719			0.00491687
Control B vs. Ct B_TIMM50		0.00830571
Ct B_EV vs. Pt_EV	0.000462969	0.000709444		0.00518991	0.0949188
Ct B_TIMM50 vs. Pt_TIMM50		0.0233871						Figure 4D
									Glucose						Galactose
									Basal	ATP-dependent	Proton leak	Maximal	Spare		Basal	ATP-dependent	Proton leak	Maximal	Spare
Figure 3B and D	TFAM			AAC1				Ct B_EV vs. Pt_EV	4.4398e-05	1.42709e-05		0.000328108			3.61505e-05	0.000805804	0.039466	0.000403238
	10	15		30				Ct B_TIMM50 vs. Pt_TIMM50	2.82938e-05	0.00350682	0.013102	0.000651299	0.0718475
Controls vs. TIMM50 Pt	0.00342207	0.000706989		0.0419689				Pt_EV vs. Pt_TIMM50	0.00123759	0.000429775		0.000297011			7.23794e-06	6.48619e-05		0.00151824
Ct B_EV vs. Pt_EV		0.0121807
Figure 5A								Figure 5C and E
	Untreated			H2O2
Controls vs. TIMM50 Pt	Glucose	Galactose		Glucose	Galactose			Controls vs. TIMM50 Pt	Glucose	Galactose
10				0.00496589	0.0389004			SOD2	0.010397	0.000766608
20				0.00666927	0.00412706			ACO2	0.0194295	0.0401376
30				0.00520718	0.000155356			VDAC1	0.000167649
40	0.00841056	0.00262945		3.93205e-05	6.12039e-06			LC3-II/p62	0.00266808
Figure 6A								Figure 6D
	Glucose	Galactose							Glucose	Galactose
Controls vs. TIMM50 Pt	4.27172e-10	2.67513e-08						Controls vs. TIMM50 Pt		0.00034057
Control B vs. Ct B_EV		0.00195825						Control B vs. Ct B_EV
Control B vs. Ct B_TIMM50		0.0557365						Control B vs. Ct B_TIMM50	0.000167345	0.00936815
Ct B_EV vs. Pt_EV	0.00132999	0.00146294						Ct B_EV vs. Pt_EV		5.10534e-06
Ct B_TIMM50 vs. Pt_TIMM50	0.00256902	0.0226707						Ct B_TIMM50 vs. Pt_TIMM50
Figure 7B								Figure 7D
	Glucose			Galactose					Glucose						Galactose
	Untreated	FCCP		Untreated	FCCP				Basal	ATP-dependent	Proton leak	Maximal	Spare		Basal	ATP-dependent	Proton leak	Maximal	Spare
Control B vs. TIMM50 Pt	0.000654361	0.00476055		4.55698e-05				Control B vs. TIMM50 Pt	5.30153e-05	0.000535457	0.0134543	0.000118456	0.00578617		0.00268646	0.000496894		0.00397703
Control B vs. RNASEH1 Pt	0.000262276	0.0026894		8.92863e-05				Control B vs. RNASEH1 Pt			0.0369664	0.0128646	0.0134832		0.0314156	0.0417444	0.0315375
Control B vs. ISCU Pt	0.00025186	0.0312066		1.83542e-05				Control B vs. ISCU Pt	0.000676773		0.0354503	0.00226002	0.0048138		0.00964349	0.00663305
Figure 7F
	Glucose	Galactose
Control B vs. TIMM50 Pt		7.11601e-05
Control B vs. RNASEH1 Pt
Control B vs. ISCU Pt
